# Supplementary material for: Metabolomic Recovery as a Result of Ischemic Preconditioning Was More Pronounced in Hippocampus than in Cortex That Appeared More Sensitive to Metabolomic Blood Components
Source: Metabolites. 2021 Aug 5;11(8):516. doi: 10.3390/metabo11080516 (PMC8398863; doi:10.3390/metabo11080516)
Supplement: Supplementary file 1 [file metabolites-11-00516-s001.zip]

Archive with 1 entries (1 files):
- metabolites-1293447-supplementary.pdf
